# Supplementary material for: Complete Genome Phasing of Family Quartet by Combination of Genetic, Physical and Population-Based Phasing Analysis
Source: PLoS One. 2013 May 31;8(5):e64571. doi: 10.1371/journal.pone.0064571 (PMC3669306; doi:10.1371/journal.pone.0064571)
Supplement: Table S1 — Alignment results. (XLSX) [file pone.0064571.s008.xlsx]

## Sheet: Table S1
Table S1: Alignment results
Sample	Library	Round	Start Read #	Aligned Read #	Aligned Read %	Aligned In Pair Read #	Aligned In Pair Read %	Properly Paired Read #	Properly Paired Read %	Unique Read #	Unique Read %	Reads With Pair Aligned To A Different Chromosome	Aligned Base #	Mean Fragment Length	Strand Balance	Average Coverage (fold)
FNY01_2_2	300bp	1	157028188	144844441	0.92241	142987722	0.910586	114157602	0.726988	137961671	0.878579	1311459	13695365071	147.134	0.499988	4.68
		2	281060450	240424482	0.855419	235575256	0.838166	200969164	0.715039	227672746	0.810049	2303838	20242757792	148.365	0.500045	6.88
	600bp_R	1	239894606	221925320	0.9251	219289292	0.914107	217014744	0.9046	204332703	0.941561	1392815	20066608869	445.901	0.500026	6.99
		2	192408528	183111061	0.9517	181043578	0.940933	179083174	0.9307	168866920	0.942952	929809	16594227100	411.082	0.500044	5.78
	MP-Novoalign*	1	324328752	113334049	0.349442	105242390	0.324493	104784946	0.323083	112094217	0.345619	399760	9296910544	2558.1	0.500068	2.83
	Total for 2_2		1194720524	903639353	0.75636	884138238	0.740038	816009630	0.683013	850928257	0.71224	6337681	79895869376			27.16
FNY01_2_5	300bp	1	53069344	49707927	0.93666	49355296	0.930015	42647226	0.803613	47635830	0.897615	346572	4711166550	152.676	0.499994	1.63
		2	179096692	163756937	0.914349	161711743	0.90293	144439418	0.806488	156640645	0.874615	1176083	14647018310	153.081	0.500011	4.99
	600bp	1	107480596	99439805	0.925188	98222351	0.913861	96376338	0.896686	95853906	0.891825	566690	9400634663	476.424	0.500017	2.69
		2	220335434	194385891	0.882227	191087877	0.867259	187785706	0.852272	186931862	0.848397	1105657	17210328398	469.009	0.500008	4.97
	600bp_R	1	200163310	190728008	0.9529	188392048	0.941192	184177538	0.9201	179254429	0.97327	2964215	18522331142	407.537	0.499972	6.45
	MP-Novoalign*	1	334837742	165674517	0.49479	159177890	0.475388	158652698	0.47382	164746339	0.492018	437094	13681585286	2915.18	0.500021	3.56
	Total for 2_5		1094983118	863693085	0.788773	847947205	0.774393	814078924	0.743463	831063011	0.758973	6596311	78173064349			24.29
FNY01_3_2	300bp	1	347396126	260576311	0.750084	254258258	0.731897	226675268	0.652498	247954115	0.71375	2154198	22235255789	157.512	0.500035	7.53
		2	231816226	207060499	0.89321	203979212	0.879918	184004674	0.793752	197972109	0.854005	1510688	18139418298	157.412	0.50002	6.15
	600bp	1	209315860	185582520	0.886615	182629671	0.872508	180192258	0.860863	178835023	0.854379	980847	17541225575	467.342	0.500045	5.22
		2	273793246	233587736	0.853154	228620184	0.83501	225641270	0.82413	224440647	0.819745	1344470	20103424165	462.864	0.500042	6.22
	600bp_R	1	198332540	188932502	0.9526	186918119	0.942448	183415330	0.9248	177543278	0.967985	2625127	18358836041	417.726	0.499997	6.4
	MP-Novoalign*	1	302912750	168809234	0.557287	162418364	0.536189	161346888	0.532651	167887857	0.554245	960858	13962239419	2484.25	0.499993	4.41
	Total for 3_2		1563566748	1244548802	0.795968	1218823808	0.779515	1161275688	0.742709	1194633029	0.764044	9576188	110340399287			35.93
FNY01_3_3	300bp	1	315181060	180556059	0.572865	172565943	0.547514	164905518	0.523209	171620292	0.544513	1049466	14627785556	174.271	0.500041	4.97
		2	175441690	160206228	0.913159	158491114	0.903383	150295120	0.856667	153812519	0.876716	802223	14432614805	173.606	0.500005	4.9
	600bp	1	300312310	244859360	0.815349	239157272	0.796362	236073860	0.786095	234979918	0.782452	1200383	21964265689	431.749	0.500055	6.95
		2	266246774	228798090	0.859346	224415771	0.842886	221463442	0.831798	219912654	0.825973	1177507	19778921417	433.451	0.500048	6.24
	600bp_R	1	284272318	269501525	0.948	265897978	0.935364	261117226	0.9185	251483956	0.963107	2645794	25949947521	376.337	0.50001	9.05
	MP-Novoalign*	1	340001414	157322242	0.462711	149850362	0.440735	148813348	0.437684	156306976	0.459724	931560	12918585203	2098.78	0.499994	4.21
	Total for 3_3		1681455566	1241243504	0.738196	1210378440	0.71984	1182668514	0.70336	1188116315	0.7066	7806933	109672120191			36.32
Quartet	Total for pair-end libraries		4232645298	3647984702	0.879491	2943390540	0.851708	3400434876	0.797837	3463705223	0.83482	27587841	328222132751
	Total for Quartet		5534725956	4253124744	0.768444	4161287691	0.751851	3974032756	0.718018	4064740612	0.734407	30317113	378081453203			123.7
*: fragment larger than 2 kb only are shown (contaminating pair-end fragments not shown)
																		3.39526
																		3.26774
																		9.96256
																		10.2131
																		7.13953
																	156894903	9.492
