# Supplementary material for: Complete Genome Phasing of Family Quartet by Combination of Genetic, Physical and Population-Based Phasing Analysis
Source: PLoS One. 2013 May 31;8(5):e64571. doi: 10.1371/journal.pone.0064571 (PMC3669306; doi:10.1371/journal.pone.0064571)
Supplement: Table S2 — Crossovers and Blocks. (XLSX) [file pone.0064571.s009.xlsx]

## Sheet: Table S2
Table S2: Crossovers and Blocks
	Inheritance Block #	Avg Inheritance Block Length	Median inheritance Block Length	Junction # (Crossover #)	Avg Junction Length	Median Junction Length	Avg Crossover # Per Chromosome
Total	162	1.86655e+07	11410935	139	9353.93	2657	1.56
Maternal	108	2.80026e+07	21921909	85	9667.29	2716	1.85
Paternal	78	3.92808e+07	21663112	54	8860.67	2315	1.27
