# Supplementary material for: Complete Genome Phasing of Family Quartet by Combination of Genetic, Physical and Population-Based Phasing Analysis
Source: PLoS One. 2013 May 31;8(5):e64571. doi: 10.1371/journal.pone.0064571 (PMC3669306; doi:10.1371/journal.pone.0064571)
Supplement: Table S3 — Variant filtration. GATK calls were filtered to decrease the rate of false positives (see Table 1 in main text). Efficiency of the filtration was evaluated by monitoring the numbers of GDEs. Filters were applied sequentially on the green lines (i.e. the raw variant calls were successively filtered using filters 2, 3, 4 and 5). Red lines: filters 3b, 4b and 4c are provided for information but were not used in the filtration chains. (XLSX) [file pone.0064571.s010.xlsx]

## Sheet: Table S3
Table S3: Variant filtration
	Variant # (SNPs +INDELs)	Partially Called Variant #1	SNP #	INDEL #	MIE #	MIE %	SNP MIE #	SNP MIE %	INDEL MIE #	INDEL MIE %	SCE #	SCE %	SNP SCE #	SNP SCE %	INDEL SCE #	INDEL SCE %	Non SCE/MIE Variant #	SNPs Ti/Tv ratio	Known SNPs Ti/Tv ratio	Novel SNPs Ti/Tv ratio	SNPs in DBSNP #	SNPs in DBSNP %	Ins/Del Ratio	Known Ins/Del Ratio	Novel Ins/Del Ratio	Indels in Mills_and_1000G_gold_standard #	Indels in Mills_and_1000G_gold_standard %
1 - GATK Variant Call	6105307	113942	5277173	714192	185410	0.0309462	153552	0.0290974	31858	0.0446071	319297	0.0532929	227866	0.0431796	91431	0.12802	5486658	2.01	2.07	1.16	4677958	0.955513	0.94	0.86	1.05	332723	0.563075
2 - Combined CNVnator-Peak-Finder	5894346	113942	5072767	707637	171470	0.029664	139757	0.0275504	31713	0.0448154	241665	0.0418076	152586	0.0300794	89079	0.125882	5367269	2.03	2.08	1.15	4584995	0.959119	0.94	0.86	1.05	331891	0.565551
3b - Recalibration 99.90	5371718	87122	4608288	676308	126191	0.023879	96714	0.020987	29477	0.0435852	195649	0.0370225	114687	0.0248871	80962	0.119712	4962756	2.05	2.11	1.08	4239705	0.964252	0.94	0.86	1.06	329712	0.582665
3 - Recalibration 99 (=PASS)	4984933	23493	4292571	668869	64533	0.0130069	35465	0.00826195	29068	0.0434584	103929	0.0209473	25935	0.00604183	77994	0.116606	4792978	2.12	2.13	2.02	4152479	0.981402	0.93	0.86	1.06	329557	0.586602
4b- PL Filtration 10	4698593	0	4163889	534704	24893	0.00529797	15565	0.00373809	9328	0.0174452	53699	0.0114287	13239	0.00317948	40460	0.075668	4620001	2.12	2.12	2.02	4058185	0.981403	0.91	0.85	1.02	302361	0.623533
4 - PL Filtration 20	4341002	0	3892936	448066	8334	0.00191983	5318	0.00136606	3016	0.00673115	25662	0.00591154	5408	0.00138918	20254	0.0452032	4307006	2.1	2.1	2.01	3809707	0.981324	0.89	0.84	1.01	278835	0.656397
4c - PL Filtration 50	2112067	0	1855262	256805	279	0.000132098	205	0.000110497	74	0.000288156	3793	0.00179587	856	0.00046139	2937	0.0114367	2107995	2.05	2.05	1.94	1819470	0.981269	0.84	0.79	0.98	185730	0.731814
5 - Hemizygous Corrected	4341002	0	3892936	448066	7678	0.00176914	4713	0.00121095	2965	0.00661858	25661	0.00591271	5408	0.00138952	20253	0.0452095	4307663	2.1	2.1	2.01	3809373	0.981324	0.89	0.84	1.01	278812	0.656394
1: This list includes SNPs not-called in at least one individual. The vast majority of calls in this category were positions which were uniformly not called in all four individuals (no-calls)
