# Supplementary material for: Complete Genome Phasing of Family Quartet by Combination of Genetic, Physical and Population-Based Phasing Analysis
Source: PLoS One. 2013 May 31;8(5):e64571. doi: 10.1371/journal.pone.0064571 (PMC3669306; doi:10.1371/journal.pone.0064571)
Supplement: Table S4 — Error Rate in the Identical Blocks. (XLSX) [file pone.0064571.s011.xlsx]

## Sheet: Table S4
Table S4: Error Rate in the Identical Blocks
	Variant #	Error #	Error %	MIE #	MIE / Error %	SCE #	SCE Error %	Identical Block Length	Identical Block Error Rate (per bp)	Error Rate Per Individuals (per bp)
1 - GATK Variant Call	1714652	67889	0.0395935	22663	0.333824	45226	0.666176	1046086598	6.48981e-05	3.2449e-05
2 - combined CNVnator-peak-finder	1647268	53564	0.0325169	19810	0.369838	33754	0.630162	1046086598	5.12042e-05	2.56021e-05
3 - Recalibration 99.90	1496372	38688	0.0258545	13098	0.338555	25590	0.661445	1046086598	3.69836e-05	1.84918e-05
3 - Recalibration 99 (=PASS)	1397983	6588	0.0047125	3641	0.552672	2947	0.447328	1046086598	6.29776e-06	3.14888e-06
4 - PL Filtration 10	1360144	2969	0.00218286	1446	0.487033	1523	0.512967	1046086598	2.8382e-06	1.4191e-06
4 - PL Filtration 20	1274249	1108	0.000869532	524	0.472924	584	0.527076	1046086598	1.05919e-06	5.29593e-07
4 - PL Filtration 50	617821	105	0.000169952	61	0.580952	44	0.419048	1046086598	1.00374e-07	5.0187e-08
5 - Hemizygous Corrected	1274105	1108	0.00086963	524	0.472924	584	0.527076	1046086598	1.05919e-06	5.29593e-07
Variant #: Number of positions where a SNP is present in at least one of the member of the quartet in an identical block
Error #: Number of positions where genotype is different between children in identical regions
Identical block error rate: Number of error / Identical block length
Error rate per individuals: Identical block error rate / 2 (because errors are only present in one of the 2 children)
