# Supplementary material for: Complete Genome Phasing of Family Quartet by Combination of Genetic, Physical and Population-Based Phasing Analysis
Source: PLoS One. 2013 May 31;8(5):e64571. doi: 10.1371/journal.pone.0064571 (PMC3669306; doi:10.1371/journal.pone.0064571)
Supplement: Table S5 — Error Rate in the Non-Identical Blocks. (XLSX) [file pone.0064571.s012.xlsx]

## Sheet: Table S5
Table S5: Error Rate in the Non-Identical Blocks
	Variant #	Error #	Error %	MIE #	MIE / Error %	SCE #	SCE Error %	Non-Identical Block Length	Non Identical Block Error Rate (per bp)	Error Rate Per Sample (per bp)
1 - GATK Variant Call	953861	75313	0.0789559	31750	0.421574	43563	0.578426	550733067	0.00013675	3.41876e-05
2 - combined CNVnator-peak-finder	925939	65689	0.0709431	29658	0.451491	36031	0.548509	550733067	0.000119276	2.98189e-05
3 - Recalibration 99.90	835845	48250	0.057726	20853	0.432187	27397	0.567813	550733067	8.76105e-05	2.19026e-05
3 - Recalibration 99 (=PASS)	770122	16428	0.0213317	7962	0.48466	8466	0.51534	550733067	2.98293e-05	7.45733e-06
4 - PL Filtration 10	744440	7839	0.0105301	3510	0.447761	4329	0.552239	550733067	1.42338e-05	3.55844e-06
4 - PL Filtration 20	695256	3037	0.00436818	1243	0.409285	1794	0.590715	550733067	5.51447e-06	1.37862e-06
4 - PL Filtration 50	335815	302	0.000899305	43	0.142384	259	0.857616	550733067	5.4836e-07	1.3709e-07
5 - Hemizygous Corrected	695035	2900	0.00417245	1106	0.381379	1794	0.618621	550733067	5.26571e-06	1.31643e-06
Variant #: Number of positions where a SNP is present in at least one of the member of the quartet in an non-identical block
Error #: Number of positions where genotype is different between children in non-identical regions
Identical block error rate: Number of error / Non-Identical block length
Error rate per individuals: Non-Identical block error rate / 2 (because errors are only present in one of the 2 children)
