# Supplementary material for: Complete Genome Phasing of Family Quartet by Combination of Genetic, Physical and Population-Based Phasing Analysis
Source: PLoS One. 2013 May 31;8(5):e64571. doi: 10.1371/journal.pone.0064571 (PMC3669306; doi:10.1371/journal.pone.0064571)
Supplement: Table S6 — Error Rate in the Invariant Positions. (XLSX) [file pone.0064571.s013.xlsx]

## Sheet: Table S6
Table S6: Error Rate in the Invariant Positions
	Variant #	Detected Error #	Detected Error %	MIE #	MIE / Error %	SCE #	SCE Error %	Estimated Undetected Error #	Invariant Position #	Invariant Position Error Rate (per bp)	Error Rate Per Individuals (per bp)
1 - GATK Variant Call	871343	61240	0.0702823	43105	0.70387	18135	0.29613	18135	2892094529	2.74455e-05	6.86138e-06
2 - combined CNVnator-peak-finder	850007	52615	0.0618995	36823	0.699857	15792	0.300143	15792	2892290310	2.36515e-05	5.91287e-06
3 - Recalibration 99.90	767052	36486	0.0475665	25659	0.703256	10827	0.296744	10827	2892738660	1.63558e-05	4.08895e-06
3 - Recalibration 99 (=PASS)	724838	11852	0.0163512	8025	0.677101	3827	0.322899	3827	2893029743	5.41958e-06	1.35489e-06
4 - PL Filtration 10	705182	5876	0.0083326	3891	0.662185	1985	0.337815	1985	2893152449	2.71711e-06	6.79276e-07
4 - PL Filtration 20	663488	2489	0.00375139	1599	0.642427	890	0.357573	890	2893420015	1.16782e-06	2.91956e-07
4 - PL Filtration 50	302099	343	0.00113539	190	0.553936	153	0.446064	153	2895455543	1.71303e-07	4.28257e-08
5 - Hemizygous Corrected	663413	2489	0.00375181	1599	0.642427	890	0.357573	890	2893420959	1.16782e-06	2.91955e-07
Variants #: Number of positions where 7 of the 8 alleles called in the quartet were the same
Detected Error #: Number of MIEs plus SCEs
Estimated # of undetected errors: Number of SCEs (because only 50% of the SCEs are detected whereas all MIEs are detected)
Invariant position: Number of positions where all 8 called alleles were the same
Invariant Position Error Rate: (# of detected errors + Estimated # of undetected error) / invariant position #. Also equal to (MIE + 2 * SCE) / invariant position #
Error rate per individuals: Invariant position error rate / 4
