# Supplementary material for: Complete Genome Phasing of Family Quartet by Combination of Genetic, Physical and Population-Based Phasing Analysis
Source: PLoS One. 2013 May 31;8(5):e64571. doi: 10.1371/journal.pone.0064571 (PMC3669306; doi:10.1371/journal.pone.0064571)
Supplement: Table S7 — Affymetrix Validation. To validate the GATK calls and the error rate estimations we genotyped one of the individual of the quartet using the Affymetrix platform and calculated the discordance rate between the two platforms with or without filtration of the SNPs. The first row summarizes the results without filters: Of the 494,844 SNPs called by both platforms 493,014 were concordant and 1830 discordant (discordance rate = 0.37%). When the filters that reduce the false positive rate to 0.09% were applied (second row) the discordance rate drops even further to 0.21%.This is the expected result since the filters eliminates false positive calls. In the third row the SNPs that were filtered in the second row are analyzed. In that population of SNPs the discordance rate increased a little bit to 3.1% also as expected since the filtered SNPs should be enriched in erroneous calls. Importantly, the concordance rate in this list is above 96% suggesting that the vast majority of the filtered SNPs are false negative as predicted by the state of inheritance analysis. This result strongly validates our estimated of the rate of false negative and therefore of the total number of SNPs in the quartet. In the three last rows we analyzed the discordance rate for the SNPs that were flagged by the state of inheritance analysis as GDE. As expected the discordance rate is much higher (above 30%). The discordance rate is lower than would expected than by chance alone because calls were flagged as GDEs when an error was present in any one of the four quartet members. Therefore some of the calls flagged as MIE and SCE for the quartet might in fact be accurate in the particular individual (2_2) analyzed with the Affymetrix platform. (XLSX) [file pone.0064571.s014.xlsx]

## Sheet: Table S7
Table S7: Affymetrix Validation
	Total	Concordant GATK/Affymetrix Call #	Non Concordant GATK/Affymetrix Call #	Discordance %
No filter (MIE and SCE removed)	494844	493014	1830	0.00369814
GATK variant recalibration= Pass AND PL >20 No filter (MIE and SCE removed)	468870	467908	962	0.00205174
GATK variant recalibration <> Pass OR PL <20 No filter (MIE and SCE removed)	25396	24545	851	0.0335092
No filter (SNPs flagged as MIE or SCE)	2814	1794	1020	0.362473
GATK variant recalibration= Pass AND PL >20 (SNPs flagged as MIE or SCE)	504	345	159	0.315476
GATK variant recalibration <> Pass OR PL <20 (SNPs flagged as MIE or SCE)	2525	1556	969	0.383762
