# Supplementary material for: Complete Genome Phasing of Family Quartet by Combination of Genetic, Physical and Population-Based Phasing Analysis
Source: PLoS One. 2013 May 31;8(5):e64571. doi: 10.1371/journal.pone.0064571 (PMC3669306; doi:10.1371/journal.pone.0064571)
Supplement: Table S8 — Read-Backed Phasing N10 and N50. (XLSX) [file pone.0064571.s015.xlsx]

## Sheet: Table S8
Table S8: Read-Backed Phasing N10 and N50
	N10 (bp)	N50 (bp)
FNY01_2_2	2818	321
FNY01_2_5	3379	848
FNY01_3_2	3441	1125
FNY01_3_3	3320	1204
Quartet	3239.5	874.5
No Segmental Duplication, PASS, PL20, Hemizygous Corrected
