# Supplementary material for: Complete Genome Phasing of Family Quartet by Combination of Genetic, Physical and Population-Based Phasing Analysis
Source: PLoS One. 2013 May 31;8(5):e64571. doi: 10.1371/journal.pone.0064571 (PMC3669306; doi:10.1371/journal.pone.0064571)
Supplement: Table S9 — Genetic and Physical Phasing Comparison. (XLSX) [file pone.0064571.s016.xlsx]

## Sheet: Table S9
Table S9: Genetic and Physical Phasing Comparison
Phasing Filter (PQ)	SNP #	Heterozyous SNP #	Incompatible Heterozygous SNP #	Incompatible SNP %	Heterozygous Incompatible SNP %	Heterozygous SNP (% of max)	Incompatible Heterozygous SNP (% of max)
0	13069481	3518076	2083	0.000159379	0.000592085	1	1
20	13068916	3517608	2021	0.000154642	0.000574538	0.999867	0.970235
25	13041481	3494225	1763	0.000135184	0.000504547	0.99322	0.846375
30	12984758	3444949	1420	0.000109359	0.000412198	0.979214	0.681709
35	12860755	3336228	967	7.519e-05	0.000289848	0.94831	0.464234
36	12826205	3305828	897	6.99349e-05	0.000271339	0.939669	0.430629
37	12778338	3263178	820	6.41711e-05	0.000251289	0.927546	0.393663
38	12729893	3219740	720	5.65598e-05	0.000223621	0.915199	0.345655
39	12662146	3156785	603	4.76223e-05	0.000191017	0.897304	0.289486
40	12550897	3051980	464	3.69695e-05	0.000152032	0.867514	0.222756
50	12309032	2821318	134	1.08863e-05	4.74955e-05	0.801949	0.0643303
75	12092950	2605332	83	6.8635e-06	3.18577e-05	0.740556	0.0398464
100	11792718	2302084	49	4.15511e-06	2.12851e-05	0.654359	0.0235238
Phasing Filter: Read-backed phasing PQ (that is proportional to the estimated Phred-scaled error rate). No filter was used in subsequent analysis because the error rate was minimal even without any filtration.
Incompatible Heterozygous SNP #: SNPs that are phased on opposite chromosomes by genetic and physical phasing.
