# Supplementary material for: Complete Genome Phasing of Family Quartet by Combination of Genetic, Physical and Population-Based Phasing Analysis
Source: PLoS One. 2013 May 31;8(5):e64571. doi: 10.1371/journal.pone.0064571 (PMC3669306; doi:10.1371/journal.pone.0064571)
Supplement: Table S10 — Parent Block Phasing. (XLSX) [file pone.0064571.s017.xlsx]

## Sheet: Table S10
Table S10: Parent Block Phasing
Maternal Spanned Junctions	Maternal Crossovers	Paternal Spanned Junctions	Paternal Crossovers
Chr5:18791559-18791955	FNY01_3_2	chr3:5801701-5802387	FNY01_3_3
Chr6:71012576-71012991	FNY01_3_2	Chr11:21663112-21663262	FNY01_3_3
Chr7:50324277-50324652	FNY01_3_3	chr19:54252771-54252832	FNY01_3_3
Chr10:71645441-71648374	FNY01_3_3
chr14:20870520-20871173	FNY01_3_3
Chr16:84360362-84360662	FNY01_3_2
