# Supplementary material for: Complete Genome Phasing of Family Quartet by Combination of Genetic, Physical and Population-Based Phasing Analysis
Source: PLoS One. 2013 May 31;8(5):e64571. doi: 10.1371/journal.pone.0064571 (PMC3669306; doi:10.1371/journal.pone.0064571)
Supplement: Table S15 — Error Simulation for Sporadic Errors (Absolute Number of Genotypes). To estimate the number of errors that are detectable by transmission analysis, we simulated all possible genotypes in case of sporadic (1 error in the 8 allele sequenced) or. Averaging the results of the simulation suggests that about 79% of all errors are detected in the children and 69% in the parents (see supplementary methods in Text S1). (XLSX) [file pone.0064571.s022.xlsx]

## Sheet: Table S15
Table S15: Error Simulation for Sporadic Errors (Absolute Number of Genotypes)
		Identical #	Identical %	Non Identical #	Non Identical %	Paternal Identical #	Paternal Identical %	Maternal Identical #	Maternal Identical %	Total #	Total %
MIE	Parents	12	0.1	24	0.2	20	0.15625	20	0.15625	76	0.153226
	Children	24	0.2	24	0.2	24	0.1875	24	0.1875	96	0.193548
	Quartet	36	0.3	48	0.4	44	0.34375	44	0.34375	172	0.346774
SCE	Parents	0	0	36	0.3	20	0.15625	20	0.15625	76	0.153226
	Children	36	0.3	36	0.3	40	0.3125	40	0.3125	152	0.306452
	Quartet	36	0.3	72	0.6	60	0.46875	60	0.46875	228	0.459677
Not Detected	Parents	48	0.4	0	0	24	0.1875	24	0.1875	96	0.193548
	Children	0	0	0	0	0	0	0	0	0	0
	Quartet	48	0.4	0	0	24	0.1875	24	0.1875	96	0.193548
Total	Parents	60	0.5	60	0.5	64	0.5	64	0.5	248	0.5
	Children	60	0.5	60	0.5	64	0.5	64	0.5	248	0.5
	Quartet	120	1	120	1	128	1	128	1	496	1
