# Supplementary material for: Complete Genome Phasing of Family Quartet by Combination of Genetic, Physical and Population-Based Phasing Analysis
Source: PLoS One. 2013 May 31;8(5):e64571. doi: 10.1371/journal.pone.0064571 (PMC3669306; doi:10.1371/journal.pone.0064571)
Supplement: Table S16 — Error Simulation for Non Sporadic Errors. To estimate the number of errors that are detectable by transmission analysis, we simulated all possible genotypes in case of non-sporadic (more than 1 error in the 8 alleles sequenced) and determined the number of genotypes that contained either an MIE or an SCE. (XLSX) [file pone.0064571.s023.xlsx]

## Sheet: Table S16
Table S16: Error Simulation for Non Sporadic Errors
Number of Error Introduced	MIE	SCE	Undetected	Total	% Undetected
1	172	228	96	496	0.193548
2	1380	792	1796	3968	0.452621
3	13024	11784	6936	31744	0.218498
4	103584	54528	95840	253952	0.377394
5	865792	709248	456576	2031616	0.224735
6	6873600	3551232	5828096	16252928	0.358587
7	55926784	44673024	29423616	130023424	0.226295
8	443817984	228261888	368107520	1040187392	0.353886
Average					0.300696
